# Supplementary material for: Diatomite Dynamic Membrane Fouling Behaviour during Dewatering of Chlorella pyrenoidosa in Aquaculture Wastewater
Source: Membranes (Basel). 2021 Nov 29;11(12):945. doi: 10.3390/membranes11120945 (PMC8706875; doi:10.3390/membranes11120945)
Supplement: Supplementary file 1 [file membranes-11-00945-s001.zip]

Archive with 1 entries (1 files):
- membranes-1467330-supplementary.pdf
